# Supplementary material for: Effects of a Volatile Organic Compound Filter on Breath Profiles Measured by Secondary Electrospray High-Resolution Mass Spectrometry
Source: Molecules. 2022 Dec 21;28(1):45. doi: 10.3390/molecules28010045 (PMC9822030; doi:10.3390/molecules28010045)
Supplement: Supplementary file 1 [file molecules-28-00045-s001.zip]

Archive with 1 entries (1 files):
- molecules-2065082-supplementary.pdf
